# Supplementary material for: The Role of Small Bowel Capsule Endoscopy in Determining the Treatment Strategy for Duodenal Follicular Lymphoma: A Single-Center Retrospective Study
Source: Diagnostics (Basel). 2025 Jan 15;15(2):193. doi: 10.3390/diagnostics15020193 (PMC11765495; doi:10.3390/diagnostics15020193)
Supplement: Supplementary file 1 [file diagnostics-15-00193-s001.zip]

Archive with 1 entries (1 files):
- diagnostics-3377340-supplementary.pdf
